# Supplementary material for: Development of Cell-Assembled Human Endomysial-Type Biomatrix Substrate for the Detection of Celiac Disease Autoantibodies
Source: Int J Mol Sci. 2025 Jan 24;26(3):1012. doi: 10.3390/ijms26031012 (PMC11817494; doi:10.3390/ijms26031012)
Supplement: Supplementary file 1 [file ijms-26-01012-s001.zip]

Archive with 1 entries (1 files):
- ijms-3431662-supplementary.pdf
